# Supplementary material for: Galectin-1: A Potential Biomarker Differentiating between Early Rheumatoid Arthritis and Spondyloarthritis
Source: J Clin Med. 2022 Oct 26;11(21):6313. doi: 10.3390/jcm11216313 (PMC9658544; doi:10.3390/jcm11216313)
Supplement: Supplementary file 1 [file jcm-11-06313-s001.zip]

Archive with 1 entries (1 files):
- jcm-1929348-supplementary1.pdf
